# Supplementary material for: Isolation of High-Purity Betanin from Red Beet and Elucidation of Its Antioxidant Activity against Peroxynitrite: An in vitro Study
Source: Int J Mol Sci. 2023 Oct 21;24(20):15411. doi: 10.3390/ijms242015411 (PMC10607038; doi:10.3390/ijms242015411)
Supplement: Supplementary file 1 [file ijms-24-15411-s001.zip]

Archive with 1 entries (1 files):
- ijms-2610988-supplementary.pdf
